# Supplementary material for: Interspecific Interactions and the Scope for Parent-Offspring Conflict: High Mite Density Temporarily Changes the Trade-Off between Offspring Size and Number in the Burying Beetle, Nicrophorus vespilloides
Source: PLoS One. 2016 Mar 17;11(3):e0150969. doi: 10.1371/journal.pone.0150969 (PMC4795767; doi:10.1371/journal.pone.0150969)
Supplement: S1 Table — (XLSX) [file pone.0150969.s001.xlsx]

## Sheet: Sheet1
prog	block	treatment	mites	number.of.mites	carcass.mass	carcass.mass.after.preparation	difference.carcass.mass	pair	malefam	femfam	pair_c	eggs	dead.larvae	mouse	brood size	brood mass	average larval mass	male.mites	female.mites	total.mites	total.mites.log	male.size	female.size
1	1	C	0	zero	9.64	8.31	1.33	F51P206	F50P211	F50P203	211-203	27	1	0	17	1.5042	0.0884824	0	0	0	0	5.58	5.11
2	1	C	0	zero	9.34	7.94	1.4	F51P207	F50P203	F50P192	203-192	1	0	1	0	0	0	0	0	0	0	NA	NA
4	1	C	0	zero	8.95	7.92	1.03	F51P209	F50P209	F50P200	209-200	15	1	0	10	1.4417	0.14417	0	0	0	0	5.25	5.34
5	1	C	0	zero	10.64	10	0.64	F51P210	F50P200	F50P148	200-148	19	0	1	15	1.9517	0.130113	0	0	0	0	5.35	5.07
6	1	C	0	zero	9.31	8.45	0.86	F51P211	F50P193	F50P202	193-202	36	0	1	9	1.4415	0.160167	0	0	0	0	4.83	5.28
7	1	C	0	zero	11.28	10.08	1.2	F51P212	F50P199	F50P185	199-186	16	1	0	21	2.82	0.134286	0	0	0	0	5.23	5.3
8	1	C	0	zero	11.04	9.79	1.25	F51P213	F50P205	F50P193	205-193	18	0	0	15	2.1835	0.145567	0	0	0	0	5.51	4.59
9	1	C	0	zero	9.18	7.97	1.21	F51P214	F50P206	F50P199	206-199	20	0	0	16	1.9635	0.122719	0	0	0	0	5.45	4.9
10	1	C	0	zero	11.55	9.29	2.26	F51P215	F50P191	F50P210	191-210	23	1	0	9	0.9601	0.106678	0	0	0	0	5.28	4.85
11	1	C	0	zero	10.68	9.84	0.84	F51P216	F50P210	F50P206	210-206	24	1	0	27	2.8165	0.104315	0	0	0	0	4.36	4.86
12	1	C	0	zero	10.01	9.2	0.81	F51P217	F50P148	F50P190	148-190	26	1	0	15	2.0445	0.1363	0	0	0	0	4.78	5.22
13	1	C	0	zero	10.64	8.91	1.73	F51P218	F50P185	F50P208	185-208	13	0	0	7	0.819	0.117	0	0	0	0	5.52	5.59
14	1	C	0	zero	9.21	7.93	1.28	F51P219	F50P189	F50P205	189-205	15	1	0	21	2.303	0.109667	0	0	0	0	4.7	5.49
15	1	C	0	zero	9.41	7.87	1.54	F51P220	F50P192	F50P191	192-191	27	0	1	0	0	0	0	0	0	0	NA	NA
16	1	C	0	zero	10.21	8.82	1.39	F51P221	F50P196	F50P194	196-194	24	1	0	18	2.0605	0.114472	0	0	0	0	4.38	5.16
17	1	C	0	zero	9.67	8.94	0.73	F51P222	F50P190	F50P135	190-135	13	1	0	14	1.515	0.108214	0	0	0	0	5.22	5.21
18	1	M-4	1	four	10.14	9.02	1.12	F51P223	F50P211	F50P203	211-203	34	3	0	16	1.6375	0.102344	34	14	48	1.6902	5.67	5.19
19	1	M-4	1	four	9.99	8.89	1.1	F51P224	F50P203	F50P192	203-192	28	2	0	17	1.6397	0.0964529	62	20	82	1.91908	5.41	5.29
20	1	M-4	1	four	9.07	8.57	0.5	F51P225	F50P204	F50P211	204-211	21	2	0	14	1.9031	0.135936	0	0	0	0	5.1	5.26
21	1	M-4	1	four	8.89	8.32	0.57	F51P226	F50P209	F50P200	209-200	23	0	1	10	1.3737	0.13737	167	74	241	2.38382	5.47	5.28
22	1	M-4	1	four	8.6	6.98	1.62	F51P227	F50P200	F50P148	200-148	27	1	1	0	0	0	41	11	52	1.72428	4.97	4.92
23	1	M-4	1	four	10.23	9.59	0.64	F51P228	F50P193	F50P202	193-202	28	0	0	26	2.937	0.112962	65	39	104	2.02119	5.03	5.11
24	1	M-4	1	four	11.14	10.19	0.95	F51P229	F50P199	F50P185	199-185	36	0	0	24	2.98	0.124167	104	15	119	2.07918	4.87	5.08
25	1	M-4	1	four	9.4	8.53	0.87	F51P230	F50P205	F50P193	205-193	21	3	0	12	1.463	0.121917	5	5	10	1.04139	5.39	5.28
26	1	M-4	1	four	10.11	9.0907	1.0193	F51P231	F50P206	F50P199	206-199	23	1	0	13	1.9535	0.150269	26	27	53	1.73239	5.21	5.18
27	1	M-4	1	four	9.44	8.55	0.89	F51P232	F50P191	F50P210	191-210	23	0	0	21	2.6256	0.125029	16	40	56	1.75587	4.95	4.99
28	1	M-4	1	four	9.93	9.14	0.79	F51P233	F50P210	F50P206	210-206	19	0	0	22	2.8565	0.129841	24	9	33	1.53148	4.64	4.88
29	1	M-4	1	four	9.64	8.9	0.74	F51P234	F50P148	F50P190	148-190	22	1	0	17	2.2482	0.132247	90	12	102	2.01284	5.19	4.39
30	1	M-4	1	four	9.13	7.8	1.33	F51P235	F50P185	F50P208	185-208	16	2	0	9	0.9958	0.110644	48	33	81	1.91381	5.35	5.25
31	1	M-4	1	four	9.08	8.07	1.01	F51P236	F50P189	F50P205	189-205	45	4	0	19	1.7422	0.0916947	38	16	54	1.74036	5.29	5.31
32	1	M-4	1	four	8.45	7.53	0.92	F51P237	F50P192	F50P191	192-191	19	7	0	6	0.6806	0.113433	0	0	0	0	5.54	5.21
33	1	M-4	1	four	11.8	10.41	1.39	F51P238	F50P196	F50P194	196-194	26	2	0	20	1.9473	0.097365	32	78	110	2.04532	4.99	4.56
34	1	M-4	1	four	9.31	7.64	1.67	F51P239	F50P190	F50P208	190-208	23	0	0	15	1.6521	0.11014	16	83	99	2	4.61	5.09
35	1	M-10	1	ten	10.1	8.64	1.46	F51P240	F50P191	F50P210	191-210	11	0	0	16	1.629	0.101813	77	57	134	2.13033	5.16	4.6
36	1	M-10	1	ten	10.19	9.267	0.923	F51P241	F50P210	F50P206	210-206	17	2	0	19	2.3222	0.122221	164	114	278	2.4456	4.92	5.26
37	1	M-10	1	ten	10.23	8.95	1.28	F51P242	F50P148	F50P190	148-190	23	0	0	18	1.911	0.106167	55	58	113	2.0569	5.15	5.09
38	1	M-10	1	ten	11.18	10.07	1.11	F51P243	F50P185	F50P208	185-208	31	1	0	30	3.1535	0.105117	37	12	49	1.69897	5.44	5.49
39	1	M-10	1	ten	10.37	8.9	1.47	F51P244	F50P189	F50P205	189-205	35	2	0	23	2.4066	0.104635	29	33	62	1.79934	5.22	5.41
40	1	M-10	1	ten	11.57	10.5	1.07	F51P245	F50P192	F50P191	192-191	20	6	0	14	1.5702	0.112157	57	85	142	2.15534	5.42	5.1
41	1	M-10	1	ten	8.75	7.6	1.15	F51P246	F50P196	F50P194	196-194	27	0	0	15	1.9733	0.131553	25	89	114	2.0607	4.65	5.13
42	1	M-10	1	ten	9.57	9.04	0.53	F51P247	F50P190	F50P204	190-204	22	0	0	29	2.9611	0.102107	47	1	48	1.6902	5.31	4.84
43	1	M-10	1	ten	8.78	7.66	1.12	F51P248	F50P211	F50P203	211-203	19	2	0	15	1.9733	0.131553	53	46	99	2	4.97	5.29
44	1	M-10	1	ten	8.98	7.82	1.16	F51P249	F50P203	F50P192	203-192	32	1	0	17	2.0452	0.120306	75	15	90	1.95904	5.42	5.25
45	1	M-10	1	ten	10.6	9.54	1.06	F51P250	F50P204	F50P211	204-211	15	0	0	22	2.9966	0.136209	50	4	54	1.74036	5.23	5.42
46	1	M-10	1	ten	9.97	9.17	0.8	F51P251	F50P209	F50P200	209-200	18	1	0	12	1.5662	0.130517	71	80	151	2.18184	5.58	5
47	1	M-10	1	ten	10.83	9.59	1.24	F51P252	F50P200	F50P148	200-148	20	0	1	6	0.978	0.163	112	30	142	2.15534	5.36	5.02
48	1	M-10	1	ten	11.12	9.53	1.59	F51P253	F50P193	F50P202	193-202	19	0	0	10	1.0999	0.10999	60	37	97	1.99123	4.81	5.4
49	1	M-10	1	ten	10.67	9.147	1.523	F51P254	F50P199	F50P185	199-185	17	1	0	21	2.099	0.0999524	63	29	92	1.96848	5.42	5.22
50	1	M-10	1	ten	11.76	10.82	0.94	F51P255	F50P205	F50P193	205-193	16	1	0	4	0.5793	0.144825	194	NA	NA	NA	5.31	4.92
51	1	M-10	1	ten	10.6	9.22	1.38	F51P256	F50P206	F50P199	206-199	14	0	0	17	2.046	0.120353	34	22	56	1.75587	5.18	4.75
52	1	M-16	1	sixteen	10.85	9.8	1.05	F51P257	F50P208	F50P204	208-204	22	11	0	4	0.4207	0.105175	131	73	204	2.31175	3.65	5.41
53	1	M-16	1	sixteen	10.64	8.62	2.02	F51P258	F50P191	F50P210	191-210	10	0	0	16	1.6281	0.101756	132	41	173	2.24055	4.91	4.75
54	1	M-16	1	sixteen	11.44	9.39	2.05	F51P259	F50P210	F50P206	210-206	23	0	0	16	1.74	0.10875	25	56	81	1.91381	4.36	5.17
55	1	M-16	1	sixteen	8.96	7.58	1.38	F51P260	F50P148	F50P190	148-190	15	4	0	5	0.3804	0.07608	47	33	80	1.90849	5.15	5.11
56	1	M-16	1	sixteen	8.81	7.72	1.09	F51P261	F50P185	F50P208	185-208	12	1	0	6	0.4636	0.0772667	246	95	341	2.53403	5.59	5.14
57	1	M-16	1	sixteen	9.42	8.16	1.26	F51P262	F50P189	F50P205	189-205	27	2	0	17	1.77	0.104118	24	61	85	1.9345	4.52	5.1
58	1	M-16	1	sixteen	9.78	7.66	2.12	F51P263	F50P192	F50P191	192-191	19	0	0	12	1.0677	0.088975	67	52	119	2.07918	5.55	5.17
59	1	M-16	1	sixteen	9.96	8.79	1.17	F51P264	F50P196	F50P194	196-194	11	0	0	12	1.8521	0.154342	76	124	200	2.3032	4.2	5.58
60	1	M-16	1	sixteen	10.82	9.66	1.16	F51P265	F50P211	F50P203	211-203	27	6	0	9	0.9382	0.104244	82	75	157	2.19866	5.53	5.17
61	1	M-16	1	sixteen	8.36	7.86	0.5	F51P266	F50P203	F50P192	203-192	31	1	0	18	1.7516	0.0973111	64	55	119	2.07918	4.6	4.83
62	1	M-16	1	sixteen	9.2	8.45	0.75	F51P267	F50P204	F50P211	204-211	19	2	0	12	1.6908	0.1409	97	13	110	2.04532	5.39	5.06
63	1	M-16	1	sixteen	9.98	9.26	0.72	F51P268	F50P209	F50P200	209-200	32	0	1	0	0	0	N	NA	NA	NA	NA	NA
64	1	M-16	1	sixteen	9.98	9.02	0.96	F51P269	F50P200	F50P148	200-148	26	1	1	12	1.3443	0.112025	258	153	411	2.6149	5.24	5.07
65	1	M-16	1	sixteen	9.89	8.66	1.23	F51P270	F50P193	F50P202	193-202	44	0	0	25	2.5724	0.102896	81	161	242	2.38561	4.96	5.35
66	1	M-16	1	sixteen	9.36	8.068	1.292	F51P271	F50P199	F50P185	199-185	16	2	0	11	0.99	0.09	19	15	34	1.54407	5.02	5.25
67	1	M-16	1	sixteen	9.92	8.73	1.19	F51P272	F50P205	F50P193	205-193	14	0	1	12	0.9807	0.081725	77	12	89	1.95424	5.44	4.71
68	1	M-16	1	sixteen	8.02	7.15	0.87	F51P273	F50P206	F50P199	206-199	19	0	1	0	0	0	N	NA	NA	NA	NA	NA
69	2	C	0	zero	9.74	9.19	0.55	F51P322	F50P185	F50P125	185-125	29	0	0	11	1.9731	0.179373	0	0	0	0	5.42	5.54
70	2	C	0	zero	10.28	9.18	1.1	F51P323	F50P137	F50P124	137-124	20	0	0	12	1.5802	0.131683	0	0	0	0	5.4	5.46
71	2	C	0	zero	9.55	8.42	1.13	F51P324	F50P145	F50P126	145-126	22	0	0	15	1.529	0.101933	0	0	0	0	5.58	5.09
72	2	C	0	zero	12.07	11.45	0.62	F51P325	F50P146	F50P183	146-183	36	0	0	32	3.8763	0.121134	0	0	0	0	5.3	5.58
73	2	C	0	zero	10.75	9.56	1.19	F51P326	F50P123	F50P146	123-146	40	0	0	0	0	0	0	0	0	0	NA	NA
74	2	C	0	zero	8.78	8.35	0.43	F51P327	F50P143	F50P120	143-120	27	0	0	29	2.8442	0.0980759	0	0	0	0	5.25	5.05
75	2	C	0	zero	9.82	9.18	0.64	F51P328	F50P138	F50P211	138-211	24	0	0	18	2.2555	0.125306	0	0	0	0	NA	5.04
76	2	C	0	zero	8.65	7.71	0.94	F51P329	F50P194	F50P196	194-196	23	0	0	15	1.9675	0.131167	0	0	0	0	4.98	5.05
77	2	C	0	zero	10.87	9.18	1.69	F51P330	F50P208	F50P189	208-189	17	0	0	15	1.9222	0.128147	0	0	0	0	5.46	5.07
78	2	C	0	zero	10.36	9.36	1	F51P331	F50P124	F50P181	124-181	27	0	0	18	1.9713	0.109517	0	0	0	0	4.95	5.46
79	2	C	0	zero	11.17	9.34	1.83	F51P332	F50P126	F50P148	126-148	21	0	0	0	0	0	0	0	0	0	4.77	4.52
80	2	C	0	zero	10.56	9.91	0.65	F51P333	F50P187	F50P136	187-136	19	0	0	29	3.327	0.114724	0	0	0	0	5.35	4.65
81	2	M-4	1	four	11.25	10.42	0.83	F51P334	F50P185	F50P125	185-125	24	0	0	26	2.7362	0.105238	35	45	80	1.90849	5.31	5.07
82	2	M-4	1	four	10.25	10.07	0.18	F51P335	F50P183	F50P185	183-185	30	0	0	19	2.7052	0.142379	5	0	5	0.778151	5.84	5.28
83	2	M-4	1	four	8.45	7.71	0.74	F51P336	F50P137	F50P124	137-124	30	0	0	19	2.2406	0.117926	0	0	0	0	5.52	5.5
84	2	M-4	1	four	11.5	10.72	0.78	F51P337	F50P146	F50P183	146-183	26	0	0	31	3.4704	0.111948	8	68	76	1.88649	4.8	5.48
85	2	M-4	1	four	8.84	8.11	0.73	F51P338	F50P148	F50P187	148-187	25	0	0	23	2.444	0.106261	1	0	1	0.30103	4.77	5.42
86	2	M-4	1	four	9.8	9.005	0.795	F51P339	F50P123	F50P146	123-146	12	0	0	26	2.7362	0.105238	18	51	69	1.8451	4.7	5.45
87	2	M-4	1	four	9.02	8.51	0.51	F51P340	F50P138	F50P204	138-204	13	0	0	14	1.6777	0.119836	20	56	76	1.88649	4.49	NA
88	2	M-4	1	four	9.38	8.86	0.52	F51P341	F50P194	F50P196	194-196	0	0	0	0	0	0	NA	NA	NA	NA	NA	NA
89	2	M-4	1	four	10.76	9.88	0.88	F51P342	F50P202	F50P209	202-209	12	1	0	13	2.239	0.172231	1	5	6	0.845098	5.66	4.95
90	2	M-4	1	four	9.76	9.047	0.713	F51P343	F50P124	F50P181	124-181	32	0	0	20	2.0625	0.103125	0	0	0	0	5.32	NA
91	2	M-4	1	four	9.21	7.57	1.64	F51P344	F50P126	F50P148	126-148	3	0	0	8	0.9042	0.113025	46	20	66	1.82607	5.12	4.68
92	2	M-4	1	four	9.69	8.79	0.9	F51P345	F50P181	F50P145	181-145	19	2	0	20	2.991	0.14955	0	0	0	0	5.17	5.31
93	2	M-4	1	four	10.58	10.16	0.42	F51P346	F50P208	F50P204	208-204	9	1	0	20	2.8996	0.14498	52	13	65	1.81954	5.29	4.13
94	2	M-10	1	ten	8.78	7.73	1.05	F51P347	F50P148	F50P187	148-187	13	1	0	14	2.194	0.156714	76	54	130	2.11727	4.5	5.51
95	2	M-10	1	ten	11.24	9.88	1.36	F51P348	F50P143	F50P120	143-120	21	5	0	24	2.397	0.099875	5	4	9	1	5.45	5.07
96	2	M-10	1	ten	10.27	9.83	0.44	F51P349	F50P138	F50P205	138-205	35	2	0	26	2.7688	0.106492	13	NA	NA	NA	4.99	5.22
97	2	M-10	1	ten	9.3	8.56	0.74	F51P350	F50P194	F50P189	194-189	21	1	0	14	2.194	0.156714	41	11	52	1.72428	5.24	4.8
98	2	M-10	1	ten	9.67	8.42	1.25	F51P351	F50P202	F50P209	202-209	24	0	0	11	1.4795	0.1345	45	107	152	2.18469	5.08	5.13
99	2	M-10	1	ten	9.58	8.54	1.04	F51P352	F50P124	F50P181	124-181	34	3	0	22	2.0941	0.0951864	51	51	102	2.01284	5.35	5.73
100	2	M-10	1	ten	9.33	8.93	0.4	F51P353	F50P187	F50P136	187-136	18	0	0	26	2.9616	0.113908	49	75	124	2.09691	5.08	5.1
101	2	M-10	1	ten	9.97	8.53	1.44	F51P354	F50P181	F50P145	181-145	19	0	0	27	2.7584	0.102163	61	74	135	2.13354	5.77	5.55
102	2	M-10	1	ten	9.63	9.195	0.435	F51P355	F50P185	F50P125	185-125	28	0	1	0	0	0	NA	NA	NA	NA	NA	NA
103	2	M-10	1	ten	9.54	8.75	0.79	F51P356	F50P183	F50P185	183-185	34	0	0	24	3.029	0.126208	37	16	53	1.73239	5.75	5.44
104	2	M-10	1	ten	10.6	9.43	1.17	F51P357	F50P145	F50P126	145-126	27	0	0	25	3.0995	0.12398	0	0	0	0	5.75	5.5
105	2	M-10	1	ten	10.64	10.62	0.02	F51P358	F50P146	F50P183	146-183	13	1	0	28	2.5206	0.0900214	57	72	129	2.11394	5.38	5.5
107	2	M-16	1	sixteen	9.76	9.04	0.72	F51P360	F50P183	F50P185	183-185	32	2	0	23	2.566	0.111565	12	19	31	1.50515	5.75	5.18
108	2	M-16	1	sixteen	10.71	9.2	1.51	F51P361	F50P194	F50P196	194-196	23	0	0	22	2.541	0.1155	35	85	120	2.08279	4.62	4.74
109	2	M-16	1	sixteen	10.29	9.77	0.52	F51P362	F50P202	F50P209	202-209	11	0	0	18	2.6886	0.149367	67	103	170	2.233	5.1	5.35
110	2	M-16	1	sixteen	10.54	9.92	0.62	F51P363	F50P137	F50P124	137-124	28	0	0	24	2.792	0.116333	63	32	95	1.98227	4.77	5.32
111	2	M-16	1	sixteen	9.21	8.29	0.92	F51P364	F50P126	F50P148	126-148	42	0	0	11	1.8567	0.168791	113	78	191	2.2833	5.38	4.88
112	2	M-16	1	sixteen	9.75	8.42	1.33	F51P365	F50P145	F50P126	145-126	12	2	1	4	0.4578	0.11445	85	24	109	2.04139	5.46	5.02
113	2	M-16	1	sixteen	9.31	9.002	0.308	F51P366	F50P187	F50P136	187-136	12	0	0	17	2.421	0.142412	137	55	192	2.28556	5.5	5.23
114	2	M-16	1	sixteen	10.08	9.48	0.6	F51P367	F50P148	F50P187	148-187	14	1	0	19	2.6488	0.139411	85	41	126	2.1038	4.12	4.53
115	2	M-16	1	sixteen	8.95	8.46	0.49	F51P368	F50P181	F50P145	181-145	33	0	0	23	2.5072	0.109009	40	34	74	1.87506	5.58	5.39
116	2	M-16	1	sixteen	10.98	10.199	0.781	F51P369	F50P123	F50P146	123-146	39	0	0	32	3.0678	0.0958688	26	75	101	2.0086	5.42	5.47
117	2	M-16	1	sixteen	9.58	8.64	0.94	F51P370	F50P143	F50P120	143-120	16	2	0	7	0.762	0.108857	7	4	11	1.07918	5.13	5.14
118	2	M-16	1	sixteen	10.92	9.86	1.06	F51P371	F50P208	F50P204	208-204	22	0	0	18	2.6561	0.147561	143	211	354	2.55023	4.4	5.15
